# Supplementary material for: A time-series clustering analysis of postinduction blood pressure trajectories
Source: Sci Rep. 2026 Jan 16;16:3745. doi: 10.1038/s41598-025-33740-x (PMC12852085; doi:10.1038/s41598-025-33740-x)
Supplement: Supplementary file 3 — Supplementary Material 3 [file 41598_2025_33740_MOESM3_ESM.ipynb]

# %% [code]
!pip install tslearn
!pip install sklearn-som
!pip install shap

# %% [code]
import pandas as pd
import numpy as np
from tslearn.clustering import TimeSeriesKMeans
import matplotlib.pyplot as plt
import random

from sklearn_som.som import SOM

# %% [code]
seed = 73

# %% [code]
map_df = pd.read_csv("map_teddy.csv")
print("map_df: {}".format(map_df.shape))
try:
  map_df.drop(["Patient_ID"], axis=1, inplace=True)
  map_df.set_index("Number", inplace=True)
except:
  pass

# %% [code]
names = ["MAP before_mmHg"]
names.extend(["MAP_after_{}".format(i+1) for i in range(10)])
x_map_df = map_df[names]
x_map_df.dropna(inplace=True)
x_map_df.head()

# %% [code]
def print_dynamics(df):
  for row_index, row in df.iterrows():
    if (row_index % 199) != 0:
       continue
    plt.plot(range(len(row)),
             row,
             "-",
             color="#"+''.join([random.choice('0123456789ABCDEF') for j in range(6)]),
             alpha=0.5)
  plt.xlabel("Time from induction [min]", fontsize=16)
  plt.ylabel("MAP [mmHg]", fontsize=16)
  plt.xlim((0, 10))
  x_names = ["0"]
  x_names.extend([str(i + 1) for i in range(10)])
  plt.xticks([i  for i in range(11)], x_names)
  plt.yticks([40 + 10 * i for i in range(11)])
  plt.yticks([40 + 10 * i for i in range(11)])
  plt.ylim((40, 140))
  plt.grid(alpha=0.25, color="black")
  plt.gca().spines[['right', 'top']].set_visible(False)
  plt.tight_layout()
  plt.savefig("raw_data.png", dpi=400)
  plt.show()
  plt.close()

# %% [code]
print_dynamics(x_map_df)

# %% [code]
from tslearn.clustering import TimeSeriesKMeans
from tslearn.utils import to_time_series_dataset
import numpy as np

# Define a function to calculate BIC
def calculate_bic(km, X, labels):
    n_clusters = len(np.unique(labels))
    n_points = len(X)
    log_likelihood = -km.inertia_  # Use inertia (sum of squared distances) as a proxy for log likelihood
    n_parameters = n_clusters * (X.shape[1] + 1)  # Each cluster has a centroid (length of series) + 1 variance
    bic = np.log(n_points) * n_parameters - 2 * log_likelihood
    return bic

time_series_data = x_map_df

# Iterate over the range of clusters and calculate BIC
bic_results = []
for n_clusters in range(1, 11):
    km = TimeSeriesKMeans(n_clusters=n_clusters, metric="dtw", verbose=False, random_state=seed)
    y_pred = km.fit_predict(time_series_data)
    bic = calculate_bic(km, time_series_data, y_pred)
    bic_results.append((n_clusters, bic))
    print(f"Clusters: {n_clusters}, BIC: {bic:.2f}")

# Optionally, visualize the results
import matplotlib.pyplot as plt

plt.plot([result[0] for result in bic_results], [result[1] for result in bic_results], marker='o')
plt.title("BIC for TimeSeriesKMeans Clustering")
plt.xlabel("Number of Clusters")
plt.ylabel("BIC")
plt.grid(True)
plt.show()


# %% [code]
import numpy as np
import pandas as pd
import matplotlib.pyplot as plt
import random
from scipy import stats

marks = ["o", "P", "^", "s", "*"]
colors = ["blue", "green", "orange", "purple", "red"]
names = ["Steady-Staters", "Gradual Decliners", "Abrupt Decliners", "Gradual Risers", "Low Steady-Staters"]

def print_cluster_results(df, y_pred):
    n_classes = len(set(y_pred))
    df_y = df.copy()
    df_y["class"] = y_pred

    for class_index in range(n_classes):
        print("Printing cluster #{}".format(class_index))
        class_df = df_y[df_y["class"] == class_index].drop(columns=["class"])
        means = class_df.mean(axis=0)
        sems = stats.sem(class_df, axis=0)

        time_steps = range(df.shape[1])

        # Calculate the 95% confidence interval
        conf_interval = sems * stats.t.ppf((1 + 0.95) / 2, len(class_df) - 1)

        plt.plot(time_steps, means, "--{}".format(marks[class_index]), color=colors[class_index], alpha=0.5, label="{}".format(names[class_index]))
        plt.fill_between(time_steps, means - conf_interval, means + conf_interval, color=colors[class_index], alpha=0.33)

    plt.legend()
    plt.xlabel("Time from induction [min]", fontsize=16)
    plt.ylabel("MAP [mmHg]", fontsize=16)
    plt.xlim((0, 10))
    x_names = ["0"]
    x_names.extend([str(i + 1) for i in range(10)])
    plt.xticks([i  for i in range(11)], x_names)
    plt.yticks([60 + 10 * i for i in range(9)])
    plt.ylim((60, 120))
    plt.grid(alpha=0.25, color="black")
    plt.gca().spines[['right', 'top']].set_visible(False)
    plt.tight_layout()
    plt.savefig("clusters.png", dpi=400)
    plt.show()
    plt.close()

# %% [code]
def print_cluster_center(df,
                         n_clusters: int = 5):
  km = TimeSeriesKMeans(n_clusters=n_clusters,
                        verbose=False,
                        metric="dtw",
                        random_state=seed)
  y_pred = km.fit_predict(df.iloc[:,1:])
  print_cluster_results(df, y_pred)
  df["class"] = y_pred
  return df, y_pred

# %% [code]
map_df_post, y_pred = print_cluster_center(x_map_df)
map_df_post.to_csv("map_teddy.csv")

# %% [code]
print_cluster_results(x_map_df.iloc[:,:-1],y_pred)

# %% [code]
map_df_new = map_df.copy()
map_df_new.shape

# %% [code]
map_df_new = map_df_new.merge(map_df_post["class"], left_index=True, right_index=True, how='left')
map_df_new.head()

# %% [code]
map_df_new.to_csv("full_dataset_with_clusters_col.csv")

# %% [code]
import pandas as pd
from sklearn.model_selection import train_test_split, GridSearchCV
from xgboost import XGBClassifier
from sklearn.metrics import accuracy_score, precision_score, recall_score, f1_score

# Assume map_df is your DataFrame
# map_df = pd.read_csv('your_data.csv') # or however you load your DataFrame

# Split the data into features (X) and target (y)
try:
  map_df.drop(["MAP_after_{}".format(i+1) for i in range(10)], axis=1, inplace=True)
except:
  pass

X = map_df.drop("class", axis=1)  # Replace 'target_column' with your target column name
y = map_df["class"]

# Split the data into training and testing sets (80-20 split)
X_train, X_test, y_train, y_test = train_test_split(X, y, test_size=0.2, random_state=42)

# Set up the parameter grid for GridSearchCV
param_grid = {
    'max_depth': [3, 4, 5, 6, 7, 8, 9, 10]
}

# Initialize the XGBoost classifier
xgb = XGBClassifier()

# Set up GridSearchCV with 5-fold cross-validation
grid_search = GridSearchCV(estimator=xgb, param_grid=param_grid, cv=5, scoring='accuracy', n_jobs=-1, verbose=3)

# Fit GridSearchCV to the training data
grid_search.fit(X_train, y_train)

# Get the best model from GridSearchCV
best_model = grid_search.best_estimator_

# Make predictions on the training and testing sets
y_train_pred = best_model.predict(X_train)
y_test_pred = best_model.predict(X_test)

# Calculate accuracy, precision, recall, and F1 score for training set
train_accuracy = accuracy_score(y_train, y_train_pred)
train_precision = precision_score(y_train, y_train_pred, average='weighted')
train_recall = recall_score(y_train, y_train_pred, average='weighted')
train_f1 = f1_score(y_train, y_train_pred, average='weighted')

# Calculate accuracy, precision, recall, and F1 score for testing set
test_accuracy = accuracy_score(y_test, y_test_pred)
test_precision = precision_score(y_test, y_test_pred, average='weighted')
test_recall = recall_score(y_test, y_test_pred, average='weighted')
test_f1 = f1_score(y_test, y_test_pred, average='weighted')

# Print the results
print(f"Training Accuracy: {train_accuracy:.4f}")
print(f"Training Precision: {train_precision:.4f}")
print(f"Training Recall: {train_recall:.4f}")
print(f"Training F1 Score: {train_f1:.4f}")

print(f"Testing Accuracy: {test_accuracy:.4f}")
print(f"Testing Precision: {test_precision:.4f}")
print(f"Testing Recall: {test_recall:.4f}")
print(f"Testing F1 Score: {test_f1:.4f}")


# %% [code]
import matplotlib.pyplot as plt
from sklearn.metrics import roc_curve, auc
from sklearn.preprocessing import label_binarize
from sklearn.multiclass import OneVsRestClassifier
import numpy as np

y_train_binarized = label_binarize(y_train, classes=[0, 1, 2, 3, 4])
y_test_binarized = label_binarize(y_test, classes=[0, 1, 2, 3, 4])

# Get the best estimator from the grid search
best_model = grid_search.best_estimator_

# Predict probabilities for the test set
y_score = best_model.predict_proba(X_test)

# Compute ROC curve and ROC area for each class
fpr = dict()
tpr = dict()
roc_auc = dict()
for i in range(5):
    fpr[i], tpr[i], _ = roc_curve(y_test_binarized[:, i], y_score[:, i])
    fpr[i], tpr[i] = fpr[i], tpr[i]
    roc_auc[i] = auc(fpr[i], tpr[i])

# Plot ROC curve for each class
plt.figure()
colors = ["blue", "green", "black", "purple", "red"]
names = ["Steady-Staters", "Gradual Decliners", "Abrupt Decliners", "Gradual Risers", "Low Steady-Staters"]
for i, color in zip(range(5), colors):
    if i == 2:
      plt.plot(fpr[i], tpr[i], color=color, lw=2,
              label='AUC = {:0.2f}'.format(roc_auc[i]))

plt.plot([0, 1], [0, 1], 'k--', lw=2)
plt.xlim([0.0, 1.0])
plt.ylim([0.0, 1.05])
plt.xlabel('False Positive Rate', fontsize=16)
plt.ylabel('True Positive Rate', fontsize=16)
plt.grid(alpha=0.25, color="black")
plt.xlim((0, 1))
plt.ylim((0, 1))
plt.legend(loc="lower right")
plt.tight_layout()
plt.savefig("all_five_roc.png", dpi=400)
plt.show()
plt.close()


# %% [code]

for i in range(5):

  X = map_df.drop("class", axis=1)  # Replace 'target_column' with your target column name
  y = map_df["class"]

  y = [1 if val == i else 0 for val in y]

  # Split the data into training and testing sets (80-20 split)
  X_train, X_test, y_train, y_test = train_test_split(X, y, test_size=0.2, random_state=42)

  # Set up the parameter grid for GridSearchCV
  param_grid = {
      'max_depth': [3, 4, 5, 6, 7, 8, 9, 10]
      "leaf_count": [5, 10,]
  }

  # Initialize the XGBoost classifier
  xgb = XGBClassifier()

  # Set up GridSearchCV with 5-fold cross-validation
  grid_search = GridSearchCV(estimator=xgb, param_grid=param_grid, cv=5, scoring='accuracy', n_jobs=-1, verbose=3)

  # Fit GridSearchCV to the training data
  grid_search.fit(X_train, y_train)

  # Get the best model from GridSearchCV
  best_model = grid_search.best_estimator_

  # Make predictions on the training and testing sets
  y_train_pred = best_model.predict(X_train)
  y_test_pred = best_model.predict(X_test)

  # Calculate accuracy, precision, recall, and F1 score for training set
  train_accuracy = accuracy_score(y_train, y_train_pred)
  train_precision = precision_score(y_train, y_train_pred, average='weighted')
  train_recall = recall_score(y_train, y_train_pred, average='weighted')
  train_f1 = f1_score(y_train, y_train_pred, average='weighted')

  # Calculate accuracy, precision, recall, and F1 score for testing set
  test_accuracy = accuracy_score(y_test, y_test_pred)
  test_precision = precision_score(y_test, y_test_pred, average='weighted')
  test_recall = recall_score(y_test, y_test_pred, average='weighted')
  test_f1 = f1_score(y_test, y_test_pred, average='weighted')

  # Print the results
  print(names[i])
  print(f"Training Accuracy: {train_accuracy:.4f}")
  print(f"Training Precision: {train_precision:.4f}")
  print(f"Training Recall: {train_recall:.4f}")
  print(f"Training F1 Score: {train_f1:.4f}")

  print(f"Testing Accuracy: {test_accuracy:.4f}")
  print(f"Testing Precision: {test_precision:.4f}")
  print(f"Testing Recall: {test_recall:.4f}")
  print(f"Testing F1 Score: {test_f1:.4f}")

  # Get the best estimator from the grid search
  best_model = grid_search.best_estimator_

  # Predict probabilities for the test set
  y_score = best_model.predict_proba(X_test)[:, 1]

  # Compute ROC curve and ROC area
  fpr, tpr, _ = roc_curve(y_test, y_score)
  roc_auc = auc(fpr, tpr)

  # Plot ROC curve
  plt.figure()
  plt.plot(fpr, tpr, color='darkorange', lw=2, label='ROC curve (area = {0:0.2f})'.format(roc_auc))
  plt.plot([0, 1], [0, 1], color='navy', lw=2, linestyle='--')

  plt.plot([0, 1], [0, 1], 'k--', lw=2)
  plt.xlim([0.0, 1.0])
  plt.ylim([0.0, 1.05])
  plt.xlabel('False Positive Rate', fontsize=16)
  plt.ylabel('True Positive Rate', fontsize=16)
  plt.grid(alpha=0.25, color="black")
  plt.xlim((0, 1))
  plt.ylim((0, 1))
  plt.legend(loc="lower right")
  plt.tight_layout()
  plt.savefig("roc_{}.png".format(names[i]), dpi=400)
  plt.show()
  plt.close()


# %% [code]
import pandas as pd
from sklearn.model_selection import train_test_split, GridSearchCV
from xgboost import XGBClassifier
from sklearn.metrics import accuracy_score, precision_score, recall_score, f1_score
import matplotlib.pyplot as plt
import shap
import numpy as np

# Assuming 'best_model' and 'X' are defined elsewhere in your script

# Feature importance
importances = best_model.feature_importances_
indices = np.argsort(importances)[::-1]

# Select top 10 features
top_indices = indices[:10]
top_importances = importances[top_indices]
top_features = X.columns[top_indices]

# Normalize the top importances for color mapping
norm_importances = (top_importances - top_importances.min()) / (top_importances.max() - top_importances.min())

# Generate colors ranging from blue to green
colors = plt.cm.winter(norm_importances)

# Plot the feature importance
plt.figure(figsize=(10, 6))
bars = plt.bar(range(10), top_importances, align='center', color=colors)
plt.xticks(range(10), top_features, rotation=90)
plt.ylabel("Importance", fontsize=16)
plt.xlabel("Features", fontsize=16)
plt.grid(alpha=0.25,
         axis="y",
         color="black")
plt.xlim(-0.5, 9.5)
plt.yticks([i*0.01 for i in range(7)])
plt.gca().spines[['right', 'top']].set_visible(False)
plt.tight_layout()
plt.savefig("fi_model.png", dpi=400)
plt.show()

# Reorder X to only include the top 10 features and in the same order
X_top = X[X.columns[indices]]

# SHAP values
explainer = shap.TreeExplainer(best_model)
shap_values = explainer.shap_values(X_top)

# Summary plot with reordered features
shap.summary_plot(shap_values, X_top, max_display = 10, sort=False)
